# Supplementary material for: Comparative and Spatial Transcriptome Analysis of Rhododendron decorum Franch. During the Flowering Period and Revelation of the Plant Defense Mechanism
Source: Genes (Basel). 2024 Nov 18;15(11):1482. doi: 10.3390/genes15111482 (PMC11593350; doi:10.3390/genes15111482)
Supplement: Supplementary file 1 [file genes-15-01482-s001.zip]

Archive with 8 entries (8 files):
- .DS_Store
- Figure S1 The Length distribution of assembled unigenes and predict CDSs.jpeg
- Figure S2 Characterstic of homolgy search of assembled unigenes against NR database.jpeg
- Table S1  Statistical evaluation for sample sequencing data.xlsx
- Table S2  The results of transcriptome sequencing data assembly.xlsx
- Table S3 The DEGs expression patterns of the EF-hand protein family in HQO-HQL group.xlsx
- Table S4 The DEGs expression patterns of the EF-hand protein family in HQI-HQL group.xlsx
- Table S5 The DEGs expression patterns of the EF-hand protein family in HQI-HQO group.xlsx
