# Supplementary material for: Comparative and Spatial Transcriptome Analysis of Rhododendron decorum Franch. During the Flowering Period and Revelation of the Plant Defense Mechanism
Source: Genes (Basel). 2024 Nov 18;15(11):1482. doi: 10.3390/genes15111482 (PMC11593350; doi:10.3390/genes15111482)
Supplement: Supplementary file 1 [file genes-15-01482-s001.zip › Table S1 Statistical evaluation for sample sequencing data.xlsx]

## Sheet: Sheet1
Table S1 Statistical evaluation for sample sequencing data
Sample-ID	Read Number	Base Number	GC Content	%≥Q30
HQH01	24284629	7225323489	0.4859	0.9327
HQH02	26710111	7945929522	0.487	0.9368
HQH03	27581076	8222847655	0.4871	0.937
HQI01	22505892	6685868365	0.4884	0.9412
HQI02	27673851	8238163395	0.4887	0.9312
HQI03	22569946	6713526973	0.4888	0.9408
HQL01	27949166	8309467997	0.4738	0.9389
HQL02	25669241	7622415764	0.4738	0.9381
HQL03	29405690	8763692620	0.4732	0.9416
HQO01	21654599	6456081100	0.4799	0.9355
HQO02	22519094	6721919732	0.4779	0.94
HQO03	23519677	6997284524	0.4782	0.9433
Note： (1) Sample-ID: Sample analysis identifier; (2) Read Number: Total count of paired-end reads in Clean Data; (3) Base Number: Total count of bases in Clean Data; (4) GC content: Percentage of G and C bases in Clean Data relative to the total bases; (5) ≥Q30%: Percentage of bases with a quality value greater than or equal to 30 in Clean Data.
