# Supplementary material for: Comparative and Spatial Transcriptome Analysis of Rhododendron decorum Franch. During the Flowering Period and Revelation of the Plant Defense Mechanism
Source: Genes (Basel). 2024 Nov 18;15(11):1482. doi: 10.3390/genes15111482 (PMC11593350; doi:10.3390/genes15111482)
Supplement: Supplementary file 1 [file genes-15-01482-s001.zip › Table S2 The results of transcriptome sequencing data assembly.xlsx]

## Sheet: Table S2
Table S2 The results of transcriptome sequencing data assembly
Length Range	Transcript	Unigene
200-300	21,867(15.52%)	16,300(25.85%)
300-500	25,641(18.20%)	13,841(21.95%)
500-1000	34,575(24.54%)	13,152(20.86%)
1000-2000	35,422(25.14%)	10,941(17.35%)
2000+	23,373(16.59%)	8,816(13.98%)
Total Number	140878	63050
Total Length	160964298	61225202
N50 Length	1779	1765
Mean Length	1143	971
Note： (1) Length Range: Displays various length intervals of Unigene; the numbers in the table indicate the count of Unigenes falling into each interval, while the percentage in parentheses denotes their respective proportions. (2) Total Number: Signifies the overall count of assembled Unigenes. (3) Total Length: Denotes the cumulative length of assembled Unigenes. (4) N50 Length: Indicates N50's…
