# Supplementary material for: Comparative and Spatial Transcriptome Analysis of Rhododendron decorum Franch. During the Flowering Period and Revelation of the Plant Defense Mechanism
Source: Genes (Basel). 2024 Nov 18;15(11):1482. doi: 10.3390/genes15111482 (PMC11593350; doi:10.3390/genes15111482)
Supplement: Supplementary file 1 [file genes-15-01482-s001.zip › Table S3 The DEGs expression patterns of the EF-hand protein family in HQO-HQL group.xlsx]

## Sheet: Sheet1
Table S3 The DEGs expression patterns of the EF-hand protein family in HQO/HQL group
gene ID	HQO01_FPKM	HQO02_FPKM	HQO03_FPKM	HQL01_FPKM	HQL02_FPKM	HQL03_FPKM	FDR	log2FC	regulated	Pfam_annotation	Swissprot_annotation	nr_annotation
TRINITY_DN10322_c0_g1	49.34	42.69	42.93	163.38	181.69	158.41	6.44453e-41	1.11086	up	EF hand;; EF-hand domain pair;; EF-hand domain;; EF hand;; EF-hand domain pair	Probable calcium-binding protein CML27 OS=Arabidopsis thaliana OX=3702 GN=CML27 PE=1 SV=1	hypothetical protein C3L33_23003, partial [Rhododendron williamsianum]
TRINITY_DN10322_c1_g1	28.63	23.14	26.3	113.58	116.2	113	1.10668e-23	1.46089	up	EF hand;; EF-hand domain pair;; EF-hand domain;; EF-hand domain pair;; EF-hand domain	Probable calcium-binding protein CML18 OS=Oryza sativa subsp. japonica OX=39947 GN=CML18 PE=2 SV=1	hypothetical protein C3L33_01357, partial [Rhododendron williamsianum]
TRINITY_DN10322_c1_g2	93.32	54.24	55.6	250.37	229.68	237.95	0.000167944	1.50481	up	Pyridine nucleotide-disulphide oxidoreductase;; EF hand;; Pyridine nucleotide-disulphide oxidoreductase	Calcium-binding allergen Ole e 8 OS=Olea europaea OX=4146 PE=1 SV=1	hypothetical protein C3L33_01357, partial [Rhododendron williamsianum]
TRINITY_DN10757_c0_g1	76.6	81.83	63.9	57.24	53.32	50.12	4.84863e-28	-1.19506	down	Ca2+ insensitive EF hand;; EF-hand domain pair;; EF hand	Probable calcium-binding protein CML13 OS=Oryza sativa subsp. japonica OX=39947 GN=CML13 PE=2 SV=1	hypothetical protein TEA_023808 [Camellia sinensis var. sinensis]
TRINITY_DN10770_c1_g1	60.39	51.49	53.56	314.11	351.5	311.03	3.6772e-47	2.03446	up	EF hand;; EF hand	--	hypothetical protein C3L33_09373, partial [Rhododendron williamsianum]
TRINITY_DN11498_c0_g1	4.65	4.8	5.31	0.15	0.45	0.34	1.09693e-35	-5.40853	down	EF hand;; EF-hand domain;; EF-hand domain pair;; EF hand;; EF-hand domain pair	Calcium uptake protein, mitochondrial OS=Arabidopsis thaliana OX=3702 GN=MICU PE=2 SV=1	hypothetical protein C3L33_05437, partial [Rhododendron williamsianum]
TRINITY_DN1199_c0_g1	23.1	9.18	10.9	0	0	0	2.55232e-13	-9.35608	down	EF hand;; EF-hand domain;; EF hand;; EF-hand domain pair	Polcalcin Bet v 4 OS=Betula pendula OX=3505 GN=BETV4 PE=1 SV=1	hypothetical protein C3L33_01358, partial [Rhododendron williamsianum]
TRINITY_DN12274_c0_g2	6.67	9.02	6.75	4.38	5.34	5.44	1.06601e-17	-1.36639	down	EF hand;; EF-hand domain;; EF-hand domain pair;; EF hand	Sodium/calcium exchanger NCL1 OS=Oryza sativa subsp. japonica OX=39947 GN=NCL1 PE=2 SV=1	Calcium-dependent protein kinase [Actinidia chinensis var. chinensis]
TRINITY_DN1376_c3_g1	3.12	2.87	2.36	9.1	9.07	11.37	2.13174e-06	1.03715	up	EF hand;; EF-hand domain pair;; EF-hand domain;; EF hand;; EF-hand domain pair	Calcineurin B-like protein 4 OS=Arabidopsis thaliana OX=3702 GN=CBL4 PE=1 SV=3	hypothetical protein F0562_026732 [Nyssa sinensis]
TRINITY_DN14594_c0_g1	2.95	6.43	3.17	1.79	3.76	3.4	0.00170469	-1.2417	down	EF hand;; EF-hand domain pair;; EF hand;; EF-hand domain pair;; EF-hand domain	Probable calcium-binding protein CML16 OS=Arabidopsis thaliana OX=3702 GN=CML16 PE=2 SV=2	hypothetical protein C3L33_17020, partial [Rhododendron williamsianum]
TRINITY_DN15147_c0_g1	1.13	0.23	2.37	8.87	8.1	11.94	0.000226329	2.22916	up	EF hand;; EF-hand domain pair;; EF-hand domain;; EF-hand domain pair;; EF hand;; Protein kinase domain;; Secreted protein acidic and rich in cysteine Ca binding region;; Caleosin related protein	Calcium-binding protein KRP1 OS=Arabidopsis thaliana OX=3702 GN=KRP1 PE=2 SV=1	hypothetical protein C3L33_07745, partial [Rhododendron williamsianum]
TRINITY_DN15513_c0_g1	2.89	3.57	3.46	0	0	0	1.16667e-10	-8.32174	down	EF hand associated;; EF hand associated;; Ras family;; EF-hand domain;; Signal recognition particle receptor beta subunit;; Ras family	Probable calcium-binding protein CML27 OS=Arabidopsis thaliana OX=3702 GN=CML27 PE=1 SV=1	hypothetical protein C3L33_21913, partial [Rhododendron williamsianum]
TRINITY_DN1625_c0_g2	64.81	77.25	78.51	17.19	18.21	18.47	4.14923e-225	-2.82342	down	TCP-1/cpn60 chaperonin family;; EF hand;; EF-hand domain pair;; EF-hand domain pair;; EF-hand domain;; EF hand;; Cytoskeletal-regulatory complex EF hand;; Secreted protein acidic and rich in cysteine Ca binding region	Calcium-dependent protein kinase 7 OS=Arabidopsis thaliana OX=3702 GN=CPK7 PE=2 SV=1	hypothetical protein C3L33_02050, partial [Rhododendron williamsianum]
TRINITY_DN16269_c0_g1	7.72	9.15	5.38	2.02	2.3	1.74	1.01998e-11	-2.75754	down	Region found in RelA / SpoT proteins;; HD domain;; EF hand;; EF hand;; EF-hand domain pair;; EF-hand domain	Probable calcium-binding protein CML48 OS=Arabidopsis thaliana OX=3702 GN=CML48 PE=2 SV=2	hypothetical protein C3L33_06728, partial [Rhododendron williamsianum]
TRINITY_DN1801_c1_g1	1.18	2.72	0.98	6.31	5.79	4.48	1.91771e-05	1.50796	up	EF hand;; EF hand;; EF-hand domain	Calcium-dependent protein kinase 29 OS=Arabidopsis thaliana OX=3702 GN=CPK29 PE=2 SV=2	hypothetical protein C3L33_11199, partial [Rhododendron williamsianum]
TRINITY_DN1920_c0_g1	39.23	36.35	32.85	4.03	2.81	4.54	0	-6.05576	down	EF hand;; EF-hand domain pair;; EF-hand domain;; EF-hand domain pair;; EF hand;; EF-hand domain;; Cytoskeletal-regulatory complex EF hand;; Secreted protein acidic and rich in cysteine Ca binding region;; Caleosin related protein	Calcium-dependent protein kinase 20 OS=Oryza sativa subsp. japonica OX=39947 GN=CPK20 PE=2 SV=2	calcium-dependent protein kinase 24 [Camellia sinensis]
TRINITY_DN20_c0_g1	57.27	52.65	68.2	0	0	0	3.1057e-23	-11.9661	down	Cytoskeletal-regulatory complex EF hand;; EF hand;; EF-hand domain pair;; EF hand	Polcalcin Bet v 4 OS=Betula pendula OX=3505 GN=BETV4 PE=1 SV=1	hypothetical protein C3L33_18586, partial [Rhododendron williamsianum]
TRINITY_DN2140_c1_g1	6.12	9.59	10.16	1.55	2.62	2.44	3.11744e-08	-2.62422	down	EF hand;; EF-hand domain pair;; EF-hand domain pair;; EF hand;; EF-hand domain;; Secreted protein acidic and rich in cysteine Ca binding region	--	calmodulin-like protein 52 [Vitis amurensis]
TRINITY_DN22055_c0_g1	0.3	0.38	0.69	6.02	5.61	5.98	1.36761e-33	3.65947	up	EF hand;; EF-hand domain pair;; EF hand;; EF-hand domain;; EF-hand domain pair;; Cytoskeletal-regulatory complex EF hand;; Secreted protein acidic and rich in cysteine Ca binding region;; Dockerin type I domain;; EF-hand domain;; Caleosin related protein	Probable calcium-binding protein CML35 OS=Arabidopsis thaliana OX=3702 GN=CML35 PE=2 SV=2	hypothetical protein C3L33_12182, partial [Rhododendron williamsianum]
TRINITY_DN220_c0_g2	334.29	313.77	307.81	110.67	101.64	109.48	0	-2.34691	down	Protein kinase domain;; Protein tyrosine and serine/threonine kinase;; EF hand;; EF-hand domain pair;; EF hand;; EF-hand domain pair;; EF-hand domain	Sodium/calcium exchanger NCL2 OS=Oryza sativa subsp. japonica OX=39947 GN=NCL2 PE=2 SV=2	sodium/calcium exchanger NCL-like [Camellia sinensis]
TRINITY_DN2272_c0_g1	10.71	10.6	9.63	106.02	98.81	89.71	1.67091e-74	2.51522	up	EF hand;; EF-hand domain pair;; EF hand;; EF-hand domain pair;; EF-hand domain;; Secreted protein acidic and rich in cysteine Ca binding region;; Cytoskeletal-regulatory complex EF hand	Putative calcium-binding protein CML19 OS=Oryza sativa subsp. japonica OX=39947 GN=CML19 PE=3 SV=1	hypothetical protein C3L33_19136, partial [Rhododendron williamsianum]
TRINITY_DN2588_c9_g1	5.44	5.1	5.29	33.8	32.72	33.21	6.71885e-73	1.86058	up	EF-hand domain pair;; EF hand;; EF-hand domain;; EF hand;; EF-hand domain pair;; Cytoskeletal-regulatory complex EF hand	Calcium-dependent protein kinase 10 OS=Arabidopsis thaliana OX=3702 GN=CPK10 PE=1 SV=1	calcium-dependent protein kinase 10-like [Camellia sinensis]
TRINITY_DN2615_c0_g1	1767.89	1673.56	1677.11	1523.42	1549.3	1518.08	1.31659e-127	-1.11707	down	Protein kinase domain;; EF hand;; EF-hand domain pair;; Protein tyrosine and serine/threonine kinase;; EF-hand domain;; EF hand;; EF-hand domain pair;; Cytoskeletal-regulatory complex EF hand;; Lipopolysaccharide kinase (Kdo/WaaP) family	Calmodulin-1/11/16 OS=Daucus carota OX=4039 GN=CAM-1 PE=2 SV=2	hypothetical protein F2P56_016796, partial [Juglans regia]
TRINITY_DN285_c1_g1	12.24	14.26	13.41	0.08	0.06	0.11	7.89434e-59	-8.12248	down	Protein kinase domain;; EF hand;; EF-hand domain pair;; Protein tyrosine and serine/threonine kinase;; EF-hand domain;; EF hand;; EF-hand domain pair;; Cytoskeletal-regulatory complex EF hand	Calcium-dependent protein kinase 17 OS=Arabidopsis thaliana OX=3702 GN=CPK17 PE=2 SV=1	hypothetical protein C3L33_04806, partial [Rhododendron williamsianum]
TRINITY_DN285_c1_g2	28.35	25.77	22.04	0.08	0	0.04	1.59627e-47	-10.6577	down	EF hand	Calcium-dependent protein kinase 17 OS=Arabidopsis thaliana OX=3702 GN=CPK17 PE=2 SV=1	hypothetical protein C3L33_05949, partial [Rhododendron williamsianum]
TRINITY_DN2977_c0_g1	11.25	10.05	10.14	0.19	0.2	0.37	2.92703e-50	-6.12938	down	EF hand;; EF hand;; EF-hand domain;; EF-hand domain pair;; EF-hand domain pair	Probable calcium-binding protein CML25 OS=Arabidopsis thaliana OX=3702 GN=CML25 PE=2 SV=1	hypothetical protein C3L33_17213, partial [Rhododendron williamsianum]
TRINITY_DN3105_c0_g2	2.66	2.83	4.18	11.71	12.13	10.62	6.55762e-05	1.06797	up	EF-hand domain pair;; EF hand;; EF-hand domain;; EF hand;; EF-hand domain pair	--	hypothetical protein C3L33_15110, partial [Rhododendron williamsianum]
TRINITY_DN33087_c0_g1	7.43	8.49	6.05	0.32	1.32	0.22	3.6398e-15	-4.25644	down	EF hand;; EF-hand domain pair;; EF-hand domain;; EF-hand domain pair;; EF hand	Calmodulin-2 OS=Oryza sativa subsp. indica OX=39946 GN=CAM2 PE=3 SV=1	hypothetical protein C3L33_22294, partial [Rhododendron williamsianum]
TRINITY_DN3590_c1_g1	101.91	94.65	77.63	8.8	8.02	10.02	3.43924e-222	-4.09708	down	EF hand;; EF-hand domain;; EF-hand domain pair	--	Calcineurin subunit B like [Actinidia chinensis var. chinensis]
TRINITY_DN3592_c0_g1	13.66	13.94	13.29	0	0	0	9.89549e-24	-12.0506	down	Ferric reductase NAD binding domain;; Respiratory burst NADPH oxidase;; FAD-binding domain;; Ferric reductase like transmembrane component;; EF hand	--	hypothetical protein C3L33_03372, partial [Rhododendron williamsianum]
TRINITY_DN36796_c0_g3	159.25	162.85	145.54	102.68	110.06	119.91	6.72943e-25	-1.09866	down	EF hand	Calmodulin-like protein 5 OS=Arabidopsis thaliana OX=3702 GN=CML5 PE=2 SV=2	hypothetical protein C3L33_05404, partial [Rhododendron williamsianum]
TRINITY_DN37551_c0_g1	0.08	0.28	0.4	3.14	1.57	2.9	0.000407517	2.53826	up	EF hand;; EF-hand domain pair;; EF-hand domain pair;; EF-hand domain;; EF hand;; EF-hand domain;; Cytoskeletal-regulatory complex EF hand;; Secreted protein acidic and rich in cysteine Ca binding region;; EF-hand domain;; Ca2+ insensitive EF hand	Probable calcium-binding protein CML22 OS=Arabidopsis thaliana OX=3702 GN=CML22 PE=3 SV=1	hypothetical protein C3L33_17409, partial [Rhododendron williamsianum]
TRINITY_DN3907_c0_g1	1.29	1.31	0.43	52.89	56.11	47.24	6.54486e-84	4.94429	up	EF hand;; EF hand;; EF-hand domain pair;; EF-hand domain;; EF-hand domain pair	Calmodulin-like protein 5 OS=Arabidopsis thaliana OX=3702 GN=CML5 PE=2 SV=2	hypothetical protein HYC85_019740 [Camellia sinensis]
TRINITY_DN45466_c0_g1	0.46	0.67	0.48	19.64	20.53	19.64	3.24187e-35	4.45436	up	EF-hand domain pair;; EF hand;; EF-hand domain;; EF hand;; EF-hand domain pair;; Secreted protein acidic and rich in cysteine Ca binding region;; Cytoskeletal-regulatory complex EF hand	Probable calcium-binding protein CML29 OS=Oryza sativa subsp. japonica OX=39947 GN=CML29 PE=2 SV=1	hypothetical protein C3L33_10609, partial [Rhododendron williamsianum]
TRINITY_DN45738_c0_g1	2.07	2.06	0.83	6.56	9.49	9.56	0.000582716	1.70919	up	EF hand;; EF hand;; EF-hand domain pair;; EF-hand domain	Calcium-binding protein KIC OS=Arabidopsis thaliana OX=3702 GN=KIC PE=1 SV=2	hypothetical protein C3L33_10335, partial [Rhododendron williamsianum]
TRINITY_DN4595_c0_g1	5.8	4.58	4.09	44.12	39.76	43.23	3.08813e-54	2.36885	up	EF-hand domain pair;; EF-hand domain;; EF hand;; EF-hand domain pair	Calmodulin-like protein 30 OS=Arabidopsis thaliana OX=3702 GN=CML30 PE=2 SV=1	hypothetical protein C3L33_19603, partial [Rhododendron williamsianum]
TRINITY_DN4676_c0_g1	0.52	0	0.15	4.66	5.78	8.58	3.98721e-09	4.92426	up	EF-hand domain pair;; Cytoskeletal-regulatory complex EF hand	Calcium-dependent protein kinase 17 OS=Oryza sativa subsp. japonica OX=39947 GN=CPK17 PE=2 SV=1	hypothetical protein C3L33_02426, partial [Rhododendron williamsianum]
TRINITY_DN4901_c0_g1	72.17	76.34	78.11	57.11	62.44	61.68	6.63176e-50	-1.09983	down	EF-hand domain pair;; EF-hand domain;; EF hand	Calmodulin-like protein 2 OS=Arabidopsis thaliana OX=3702 GN=CML2 PE=2 SV=1	hypothetical protein C3L33_05404, partial [Rhododendron williamsianum]
TRINITY_DN5029_c0_g1	4.65	3.5	4	0.12	0.17	0.08	9.78608e-25	-5.8029	down	EF hand;; EF-hand domain pair;; EF-hand domain pair;; EF-hand domain;; EF hand;; EF-hand domain;; Cytoskeletal-regulatory complex EF hand;; Secreted protein acidic and rich in cysteine Ca binding region;; EF-hand domain	Calmodulin-like protein 3 OS=Arabidopsis thaliana OX=3702 GN=CML3 PE=2 SV=1	Calmodulin-like protein [Actinidia chinensis var. chinensis]
TRINITY_DN5097_c0_g1	1.24	1.06	1.66	28.52	27.87	28.24	9.02227e-182	3.64076	up	EF-hand domain pair;; EF hand;; EF-hand domain;; EF hand;; EF-hand domain pair	Respiratory burst oxidase homolog protein C OS=Solanum tuberosum OX=4113 GN=RBOHC PE=1 SV=2	hypothetical protein TEA_010635 [Camellia sinensis var. sinensis]
TRINITY_DN618_c0_g1	138.7	150.91	133.47	107.94	108.65	110.96	2.01119e-114	-1.1653	down	EF hand;; EF-hand domain;; EF hand;; EF-hand domain pair;; EF hand;; EF-hand domain;; EF hand	Calcium-dependent protein kinase 32 OS=Arabidopsis thaliana OX=3702 GN=CPK32 PE=1 SV=1	hypothetical protein C3L33_12139, partial [Rhododendron williamsianum]
TRINITY_DN725_c1_g1	157.53	169.6	170.42	22.7	20.94	23.03	0	-3.67333	down	EF hand;; EF-hand domain	Calcium-binding allergen Ole e 8 OS=Olea europaea OX=4146 PE=1 SV=1	hypothetical protein C3L33_14160, partial [Rhododendron williamsianum]
TRINITY_DN7322_c0_g1	3.52	3.86	3.02	0.02	0	0.02	4.48538e-18	-9.12377	down	EF hand;; EF hand;; EF-hand domain pair;; EF-hand domain;; EF-hand domain pair	Putative respiratory burst oxidase homolog protein H OS=Arabidopsis thaliana OX=3702 GN=RBOHH PE=3 SV=1	hypothetical protein C3L33_06918, partial [Rhododendron williamsianum]
TRINITY_DN7333_c0_g3	0	0	0.03	7.35	7.85	8.42	2.34236e-14	9.28748	up	EF-hand domain pair;; EF hand;; EF-hand domain;; EF-hand domain pair;; EF hand;; EF-hand domain;; Secreted protein acidic and rich in cysteine Ca binding region;; Dockerin type I domain;; Cytoskeletal-regulatory complex EF hand	Sodium/calcium exchanger NCL2 OS=Oryza sativa subsp. japonica OX=39947 GN=NCL2 PE=2 SV=2	hypothetical protein C3L33_16240, partial [Rhododendron williamsianum]
TRINITY_DN7333_c0_g6	0.06	0	0.03	3.34	2.08	2.37	2.14477e-06	6.16289	up	EF-hand domain pair;; EF hand;; EF-hand domain;; Sodium/calcium exchanger protein;; Secreted protein acidic and rich in cysteine Ca binding region;; EF hand;; EF-hand domain pair	Sodium/calcium exchanger NCL1 OS=Oryza sativa subsp. japonica OX=39947 GN=NCL1 PE=2 SV=1	sodium/calcium exchanger NCL2-like isoform X4 [Camellia sinensis]
TRINITY_DN7347_c1_g1	31.68	36.39	37.61	0	0.02	0.02	4.61959e-32	-12.1934	down	EF hand;; EF-hand domain;; EF hand;; EF-hand domain pair	EH domain-containing protein 1 OS=Arabidopsis thaliana OX=3702 GN=EHD1 PE=1 SV=1	EH domain-containing protein [Actinidia chinensis var. chinensis]
TRINITY_DN7467_c0_g1	4.19	3.68	5.6	0.16	0.32	0.4	2.94998e-16	-4.73991	down	EF-hand domain pair;; EF-hand domain;; EF hand;; EF hand	--	hypothetical protein C3L33_20001, partial [Rhododendron williamsianum]
TRINITY_DN7489_c0_g1	0.64	0.47	0.78	2.75	3.64	3.43	4.32569e-06	1.63873	up	EF hand;; EF-hand domain pair;; EF-hand domain;; EF hand;; EF-hand domain pair;; Secreted protein acidic and rich in cysteine Ca binding region;; Cytoskeletal-regulatory complex EF hand	EH domain-containing protein 1 OS=Arabidopsis thaliana OX=3702 GN=EHD1 PE=1 SV=1	EH domain-containing protein [Actinidia chinensis var. chinensis]
TRINITY_DN8491_c0_g1	25.86	25.81	26.23	5.46	7.58	4.69	2.1357e-63	-2.90426	down	EF-hand domain;; EF hand	Probable calcium-binding protein CML46 OS=Arabidopsis thaliana OX=3702 GN=CML46 PE=1 SV=1	hypothetical protein C3L33_18811, partial [Rhododendron williamsianum]
TRINITY_DN8893_c0_g1	19.27	18.61	19.29	157.12	152.06	169	3.54347e-162	1.77942	up	EF hand;; EF-hand domain;; EF hand;; EF-hand domain pair;; EF-hand domain pair;; Secreted protein acidic and rich in cysteine Ca binding region	Sodium/calcium exchanger NCL OS=Arabidopsis thaliana OX=3702 GN=NCL PE=2 SV=1	hypothetical protein C3L33_11712, partial [Rhododendron williamsianum]
