# Supplementary material for: Comparative and Spatial Transcriptome Analysis of Rhododendron decorum Franch. During the Flowering Period and Revelation of the Plant Defense Mechanism
Source: Genes (Basel). 2024 Nov 18;15(11):1482. doi: 10.3390/genes15111482 (PMC11593350; doi:10.3390/genes15111482)
Supplement: Supplementary file 1 [file genes-15-01482-s001.zip › Table S4 The DEGs expression patterns of the EF-hand protein family in HQI-HQL group.xlsx]

## Sheet: Sheet1
Table S4 The DEGs expression patterns of the EF-hand protein family in HQI/HQL group
gene ID	HQI01_FPKM	HQI02_FPKM	HQI03_FPKM	HQL01_FPKM	HQL02_FPKM	HQL03_FPKM	FDR	log2FC	regulated	Pfam_annotation	Swissprot_annotation	nr_annotation
TRINITY_DN10322_c0_g1	6.32	5.71	6.71	163.38	181.69	158.41	7.23476e-142	2.62099	up	EF hand;; EF-hand domain pair;; EF-hand domain;; EF hand;; EF-hand domain pair	Probable calcium-binding protein CML27 OS=Arabidopsis thaliana OX=3702 GN=CML27 PE=1 SV=1	hypothetical protein C3L33_23003, partial [Rhododendron williamsianum]
TRINITY_DN10322_c1_g1	3.7	3	1.22	113.58	116.2	113	3.85386e-35	3.39412	up	EF hand;; EF-hand domain pair;; EF-hand domain;; EF-hand domain pair;; EF-hand domain	Probable calcium-binding protein CML18 OS=Oryza sativa subsp. japonica OX=39947 GN=CML18 PE=2 SV=1	hypothetical protein C3L33_01357, partial [Rhododendron williamsianum]
TRINITY_DN10322_c1_g2	10.66	3.14	0	250.37	229.68	237.95	8.35853e-06	3.4982	up	Pyridine nucleotide-disulphide oxidoreductase;; EF hand;; Pyridine nucleotide-disulphide oxidoreductase	Calcium-binding allergen Ole e 8 OS=Olea europaea OX=4146 PE=1 SV=1	hypothetical protein C3L33_01357, partial [Rhododendron williamsianum]
TRINITY_DN10770_c1_g1	38.32	48.31	46.67	314.11	351.5	311.03	9.7202e-13	1.00874	up	EF hand;; EF hand	--	hypothetical protein C3L33_09373, partial [Rhododendron williamsianum]
TRINITY_DN11498_c0_g1	68.09	77.18	71.82	0.15	0.45	0.34	8.81336e-198	-10.7043	down	EF hand;; EF-hand domain;; EF-hand domain pair;; EF hand;; EF-hand domain pair	Calcium uptake protein, mitochondrial OS=Arabidopsis thaliana OX=3702 GN=MICU PE=2 SV=1	hypothetical protein C3L33_05437, partial [Rhododendron williamsianum]
TRINITY_DN1199_c0_g1	324.93	333.79	335.23	0	0	0	2.65597e-37	-15.2232	down	EF hand;; EF-hand domain;; EF hand;; EF-hand domain pair	Polcalcin Bet v 4 OS=Betula pendula OX=3505 GN=BETV4 PE=1 SV=1	hypothetical protein C3L33_01358, partial [Rhododendron williamsianum]
TRINITY_DN1208_c0_g1	54.52	55.47	56.35	97.78	96.71	96.15	3.31725e-294	-1.45949	down	EF-hand domain pair;; EF hand;; EF-hand domain pair;; EF-hand domain;; EF hand	Calcium-dependent protein kinase 5 OS=Solanum tuberosum OX=4113 GN=CPK5 PE=2 SV=1	hypothetical protein C3L33_15823, partial [Rhododendron williamsianum]
TRINITY_DN12915_c0_g1	84.71	92.95	87.4	27.61	29.18	30.09	0	-3.7696	down	EF-hand domain pair;; EF hand;; EF-hand domain pair;; EF-hand domain;; EF hand;; Secreted protein acidic and rich in cysteine Ca binding region;; Cytoskeletal-regulatory complex EF hand	Calcium-dependent protein kinase 28 OS=Arabidopsis thaliana OX=3702 GN=CPK28 PE=1 SV=1	Calcium-dependent protein kinase [Actinidia chinensis var. chinensis]
TRINITY_DN1376_c3_g1	17.55	17.2	19.16	9.1	9.07	11.37	3.88143e-141	-2.99776	down	EF hand;; EF-hand domain pair;; EF-hand domain;; EF hand;; EF-hand domain pair	Calcineurin B-like protein 4 OS=Arabidopsis thaliana OX=3702 GN=CBL4 PE=1 SV=3	hypothetical protein F0562_026732 [Nyssa sinensis]
TRINITY_DN14594_c0_g1	63.33	63.68	53.94	1.79	3.76	3.4	1.66124e-267	-6.44921	down	EF hand;; EF-hand domain pair;; EF hand;; EF-hand domain pair;; EF-hand domain	Probable calcium-binding protein CML16 OS=Arabidopsis thaliana OX=3702 GN=CML16 PE=2 SV=2	hypothetical protein C3L33_17020, partial [Rhododendron williamsianum]
TRINITY_DN15147_c0_g1	0.19	0.39	0.22	8.87	8.1	11.94	0.000247711	3.16174	up	EF hand;; EF-hand domain pair;; EF-hand domain;; EF-hand domain pair;; EF hand;; Protein kinase domain;; Secreted protein acidic and rich in cysteine Ca binding region;; Caleosin related protein	Calcium-binding protein KRP1 OS=Arabidopsis thaliana OX=3702 GN=KRP1 PE=2 SV=1	hypothetical protein C3L33_07745, partial [Rhododendron williamsianum]
TRINITY_DN15513_c0_g1	83.29	81.22	85.02	0	0	0	3.6009e-33	-14.3159	down	EF hand associated;; EF hand associated;; Ras family;; EF-hand domain;; Signal recognition particle receptor beta subunit;; Ras family	Probable calcium-binding protein CML27 OS=Arabidopsis thaliana OX=3702 GN=CML27 PE=1 SV=1	hypothetical protein C3L33_21913, partial [Rhododendron williamsianum]
TRINITY_DN16240_c0_g1	6.41	7.63	6.71	64.15	61.13	62.69	2.69993e-18	1.07427	up	EF-hand domain pair;; EF hand;; EF-hand domain;; EF-hand domain pair;; EF hand;; Cytoskeletal-regulatory complex EF hand	--	hypothetical protein C3L33_03792, partial [Rhododendron williamsianum]
TRINITY_DN1801_c1_g1	10.95	15.46	16.29	6.31	5.79	4.48	3.91955e-70	-3.02924	down	EF hand;; EF hand;; EF-hand domain	Calcium-dependent protein kinase 29 OS=Arabidopsis thaliana OX=3702 GN=CPK29 PE=2 SV=2	hypothetical protein C3L33_11199, partial [Rhododendron williamsianum]
TRINITY_DN1920_c0_g1	542.06	561.05	542.18	4.03	2.81	4.54	0	-11.3259	down	EF hand;; EF-hand domain pair;; EF-hand domain;; EF-hand domain pair;; EF hand;; EF-hand domain;; Cytoskeletal-regulatory complex EF hand;; Secreted protein acidic and rich in cysteine Ca binding region;; Caleosin related protein	Calcium-dependent protein kinase 20 OS=Oryza sativa subsp. japonica OX=39947 GN=CPK20 PE=2 SV=2	calcium-dependent protein kinase 24 [Camellia sinensis]
TRINITY_DN20_c0_g1	1729.37	1744.09	1897.56	0	0	0	5.66142e-53	-18.2148	down	Cytoskeletal-regulatory complex EF hand;; EF hand;; EF-hand domain pair;; EF hand	Polcalcin Bet v 4 OS=Betula pendula OX=3505 GN=BETV4 PE=1 SV=1	hypothetical protein C3L33_18586, partial [Rhododendron williamsianum]
TRINITY_DN22055_c0_g1	10.25	13.07	10.2	6.02	5.61	5.98	5.72355e-58	-1.9773	down	Protein kinase domain;; Protein tyrosine and serine/threonine kinase;; EF hand;; EF-hand domain pair;; EF hand;; EF-hand domain pair;; EF-hand domain	Sodium/calcium exchanger NCL2 OS=Oryza sativa subsp. japonica OX=39947 GN=NCL2 PE=2 SV=2	sodium/calcium exchanger NCL-like [Camellia sinensis]
TRINITY_DN2272_c0_g1	2.06	1.1	2.06	106.02	98.81	89.71	2.65916e-54	3.74886	up	EF hand;; EF-hand domain pair;; EF hand;; EF-hand domain pair;; EF-hand domain;; Secreted protein acidic and rich in cysteine Ca binding region;; Cytoskeletal-regulatory complex EF hand	Putative calcium-binding protein CML19 OS=Oryza sativa subsp. japonica OX=39947 GN=CML19 PE=3 SV=1	hypothetical protein C3L33_19136, partial [Rhododendron williamsianum]
TRINITY_DN2588_c9_g1	2.35	1.94	2.38	33.8	32.72	33.21	5.74762e-44	1.77384	up	EF-hand domain pair;; EF hand;; EF-hand domain;; EF hand;; EF-hand domain pair;; Cytoskeletal-regulatory complex EF hand	Calcium-dependent protein kinase 10 OS=Arabidopsis thaliana OX=3702 GN=CPK10 PE=1 SV=1	calcium-dependent protein kinase 10-like [Camellia sinensis]
TRINITY_DN2615_c0_g1	1575.56	1651.71	1661.75	1523.42	1549.3	1518.08	0	-2.31012	down	Protein kinase domain;; EF hand;; EF-hand domain pair;; Protein tyrosine and serine/threonine kinase;; EF-hand domain;; EF hand;; EF-hand domain pair;; Cytoskeletal-regulatory complex EF hand;; Lipopolysaccharide kinase (Kdo/WaaP) family	Calmodulin-1/11/16 OS=Daucus carota OX=4039 GN=CAM-1 PE=2 SV=2	hypothetical protein F2P56_016796, partial [Juglans regia]
TRINITY_DN27992_c0_g1	27.3	20.78	21.67	9.12	9.72	7.58	1.87237e-143	-3.41337	down	Domain of unknown function (DUF5600);; N-terminal EH-domain containing protein;; Dynamin family;; EF-hand domain pair;; 50S ribosome-binding GTPase;; Cytoskeletal-regulatory complex EF hand;; EF hand	Putative ribonuclease H protein At1g65750 OS=Arabidopsis thaliana OX=3702 GN=At1g65750 PE=3 SV=1	uncharacterized protein LOC112016795 [Quercus suber]
TRINITY_DN285_c1_g1	186.19	190.72	185.55	0.08	0.06	0.11	2.67861e-165	-13.2819	down	Protein kinase domain;; EF hand;; EF-hand domain pair;; Protein tyrosine and serine/threonine kinase;; EF-hand domain;; EF hand;; EF-hand domain pair;; Cytoskeletal-regulatory complex EF hand	Calcium-dependent protein kinase 17 OS=Arabidopsis thaliana OX=3702 GN=CPK17 PE=2 SV=1	hypothetical protein C3L33_04806, partial [Rhododendron williamsianum]
TRINITY_DN285_c1_g2	442.86	470.53	474.68	0.08	0	0.04	3.0092e-110	-16.1929	down	EF hand	Calcium-dependent protein kinase 17 OS=Arabidopsis thaliana OX=3702 GN=CPK17 PE=2 SV=1	hypothetical protein C3L33_05949, partial [Rhododendron williamsianum]
TRINITY_DN2977_c0_g1	135.69	142.27	139.47	0.19	0.2	0.37	3.34024e-206	-11.1999	down	EF hand;; EF hand;; EF-hand domain;; EF-hand domain pair;; EF-hand domain pair	Probable calcium-binding protein CML25 OS=Arabidopsis thaliana OX=3702 GN=CML25 PE=2 SV=1	hypothetical protein C3L33_17213, partial [Rhododendron williamsianum]
TRINITY_DN3105_c0_g2	0.38	1.68	0.32	11.71	12.13	10.62	0.000721967	1.74233	up	EF-hand domain pair;; EF hand;; EF-hand domain;; EF hand;; EF-hand domain pair	--	hypothetical protein C3L33_15110, partial [Rhododendron williamsianum]
TRINITY_DN3306_c0_g2	138.87	133.91	135.72	49.09	47.7	51.99	3.71584e-277	-2.16633	down	EF-hand domain pair;; EF hand;; EF-hand domain pair;; EF-hand domain;; EF hand	T-complex protein 1 subunit gamma OS=Arabidopsis thaliana OX=3702 GN=CCT3 PE=1 SV=1	T-complex protein 1 subunit gamma [Camellia sinensis]
TRINITY_DN3321_c0_g1	27.27	31.71	24.75	14.23	12.6	15.77	4.92017e-184	-3.07612	down	EF-hand domain pair;; EF hand;; EF-hand domain;; EF-hand domain pair;; EF hand	Uncharacterized calcium-binding protein At1g02270 OS=Arabidopsis thaliana OX=3702 GN=At1g02270 PE=2 SV=2	EF-Hand 1, calcium-binding site protein [Actinidia chinensis var. chinensis]
TRINITY_DN3590_c1_g1	12.5	14.49	17.23	8.8	8.02	10.02	4.69106e-73	-2.76222	down	EF hand;; EF-hand domain;; EF-hand domain pair	--	Calcineurin subunit B like [Actinidia chinensis var. chinensis]
TRINITY_DN3592_c0_g1	273.19	313.3	303.12	0	0	0	6.15358e-51	-17.8356	down	Ferric reductase NAD binding domain;; Respiratory burst NADPH oxidase;; FAD-binding domain;; Ferric reductase like transmembrane component;; EF hand	--	hypothetical protein C3L33_03372, partial [Rhododendron williamsianum]
TRINITY_DN36796_c0_g3	8.36	9.24	7.93	102.68	110.06	119.91	5.05338e-16	1.74045	up	EF hand	Calmodulin-like protein 5 OS=Arabidopsis thaliana OX=3702 GN=CML5 PE=2 SV=2	hypothetical protein C3L33_05404, partial [Rhododendron williamsianum]
TRINITY_DN385_c0_g2	7.3	7.39	6.98	103.88	94.59	85.43	1.90961e-46	1.57954	up	EF-hand domain pair;; EF-hand domain;; EF hand	Probable calcium-binding protein CML41 OS=Arabidopsis thaliana OX=3702 GN=CML41 PE=2 SV=2	hypothetical protein C3L33_22985, partial [Rhododendron williamsianum]
TRINITY_DN3907_c0_g1	1.55	1.36	2.28	52.89	56.11	47.24	2.95653e-39	2.81928	up	EF hand;; EF hand;; EF-hand domain pair;; EF-hand domain;; EF-hand domain pair	Calmodulin-like protein 5 OS=Arabidopsis thaliana OX=3702 GN=CML5 PE=2 SV=2	hypothetical protein HYC85_019740 [Camellia sinensis]
TRINITY_DN45466_c0_g1	0.49	0.43	0.89	19.64	20.53	19.64	3.5746e-18	2.97259	up	EF-hand domain pair;; EF hand;; EF-hand domain;; EF hand;; EF-hand domain pair;; Secreted protein acidic and rich in cysteine Ca binding region;; Cytoskeletal-regulatory complex EF hand	Probable calcium-binding protein CML29 OS=Oryza sativa subsp. japonica OX=39947 GN=CML29 PE=2 SV=1	hypothetical protein C3L33_10609, partial [Rhododendron williamsianum]
TRINITY_DN4595_c0_g1	2.08	3.18	2.43	44.12	39.76	43.23	1.22929e-28	1.92648	up	EF-hand domain pair;; EF-hand domain;; EF hand;; EF-hand domain pair	Calmodulin-like protein 30 OS=Arabidopsis thaliana OX=3702 GN=CML30 PE=2 SV=1	hypothetical protein C3L33_19603, partial [Rhododendron williamsianum]
TRINITY_DN48351_c0_g1	8.26	9.42	5.15	1.46	2.24	0.87	6.87697e-24	-4.35345	down	Protein kinase domain;; EF hand;; Protein tyrosine and serine/threonine kinase;; EF-hand domain pair;; EF hand;; EF-hand domain;; EF-hand domain pair;; Cytoskeletal-regulatory complex EF hand;; Secreted protein acidic and rich in cysteine Ca binding region	Probable calcium-binding protein CML41 OS=Arabidopsis thaliana OX=3702 GN=CML41 PE=2 SV=2	hypothetical protein TEA_023823 [Camellia sinensis var. sinensis]
TRINITY_DN4901_c0_g1	4.11	4.86	6.47	57.11	62.44	61.68	2.32661e-22	1.44269	up	EF-hand domain pair;; EF-hand domain;; EF hand	Calmodulin-like protein 2 OS=Arabidopsis thaliana OX=3702 GN=CML2 PE=2 SV=1	hypothetical protein C3L33_05404, partial [Rhododendron williamsianum]
TRINITY_DN4929_c0_g2	48.18	56.92	53.66	18.74	21.65	20.08	0	-3.50709	down	EF-hand domain pair;; EF-hand domain pair;; EF hand;; EF-hand domain;; EF hand	Lysophospholipid acyltransferase LPEAT2 OS=Arabidopsis thaliana OX=3702 GN=LPEAT2 PE=1 SV=1	hypothetical protein C3L33_05004, partial [Rhododendron williamsianum]
TRINITY_DN5029_c0_g1	73.1	63.61	67.23	0.12	0.17	0.08	5.29931e-115	-11.2166	down	EF hand;; EF-hand domain pair;; EF-hand domain pair;; EF-hand domain;; EF hand;; EF-hand domain;; Cytoskeletal-regulatory complex EF hand;; Secreted protein acidic and rich in cysteine Ca binding region;; EF-hand domain	Calmodulin-like protein 3 OS=Arabidopsis thaliana OX=3702 GN=CML3 PE=2 SV=1	Calmodulin-like protein [Actinidia chinensis var. chinensis]
TRINITY_DN5097_c0_g1	0.75	1.1	1.05	28.52	27.87	28.24	2.07892e-99	2.73364	up	EF-hand domain pair;; EF hand;; EF-hand domain;; EF hand;; EF-hand domain pair	Respiratory burst oxidase homolog protein C OS=Solanum tuberosum OX=4113 GN=RBOHC PE=1 SV=2	hypothetical protein TEA_010635 [Camellia sinensis var. sinensis]
TRINITY_DN5121_c0_g1	4.04	5.48	4.56	57.54	55.89	56.53	3.25287e-48	1.46425	up	PPR repeat family;; PPR repeat;; PPR repeat;; Pentatricopeptide repeat domain;; Pentacotripeptide-repeat region of PRORP;; Mitochondrial 28S ribosomal protein S27;; Region in Clathrin and VPS;; Sensor_kinase_SpoOB-type, alpha-helical domain;; Mitochondrial ATPase expression;; EF-hand domain pair;; EF hand;; EF-hand domain;; EF-hand domain pair;; EF hand;; PPR repeat family;; PPR repeat;; PPR repe…	Calcium-dependent protein kinase OS=Daucus carota OX=4039 PE=2 SV=2	hypothetical protein C3L33_15385, partial [Rhododendron williamsianum]
TRINITY_DN5302_c0_g1	38.81	41.86	39.93	29.95	32.23	34.11	1.97034e-254	-2.71773	down	EF-hand domain pair;; EF hand;; EF-hand domain;; EF hand	Calcium-dependent protein kinase 8 OS=Arabidopsis thaliana OX=3702 GN=CPK8 PE=1 SV=1	hypothetical protein C3L33_05861, partial [Rhododendron williamsianum]
TRINITY_DN6401_c0_g2	4.39	3.63	2.74	46.63	41.99	45.4	4.3294e-30	1.48543	up	Protein kinase domain;; Protein tyrosine and serine/threonine kinase;; Kinase-like;; EF hand;; EF-hand domain;; EF hand;; EF-hand domain;; EF-hand domain pair;; EF hand;; EF-hand domain pair;; Cytoskeletal-regulatory complex EF hand	Calcium-dependent protein kinase 1 OS=Arabidopsis thaliana OX=3702 GN=CPK1 PE=1 SV=1	hypothetical protein C3L33_02646, partial [Rhododendron williamsianum]
TRINITY_DN7196_c0_g2	6.3	5.8	8.01	1.07	1.84	1.76	4.33726e-47	-3.8871	down	Acyltransferase;; EF-hand domain pair;; EF hand;; EF-hand domain;; EF-hand domain pair	Phosphatidylserine decarboxylase proenzyme 2 OS=Arabidopsis thaliana OX=3702 GN=PSD2 PE=2 SV=1	hypothetical protein C3L33_21171, partial [Rhododendron williamsianum]
TRINITY_DN71_c0_g3	13.61	13.39	13.95	8.58	8.19	7.79	0	-2.88795	down	EF hand;; EF hand;; EF-hand domain;; EF-hand domain pair	Probable calcium-binding protein CML44 OS=Arabidopsis thaliana OX=3702 GN=CML44 PE=2 SV=2	hypothetical protein C3L33_17638, partial [Rhododendron williamsianum]
TRINITY_DN725_c1_g1	113.68	125.3	126.72	22.7	20.94	23.03	0	-4.56959	down	EF hand;; EF-hand domain	Calcium-binding allergen Ole e 8 OS=Olea europaea OX=4146 PE=1 SV=1	hypothetical protein C3L33_14160, partial [Rhododendron williamsianum]
TRINITY_DN7322_c0_g1	50.56	50.66	47.18	0.02	0	0.02	1.67917e-43	-14.2549	down	EF hand;; EF hand;; EF-hand domain pair;; EF-hand domain;; EF-hand domain pair	Putative respiratory burst oxidase homolog protein H OS=Arabidopsis thaliana OX=3702 GN=RBOHH PE=3 SV=1	hypothetical protein C3L33_06918, partial [Rhododendron williamsianum]
TRINITY_DN7333_c0_g3	0.34	0.72	0	7.35	7.85	8.42	4.03576e-08	2.57789	up	EF-hand domain pair;; EF hand;; EF-hand domain;; EF-hand domain pair;; EF hand;; EF-hand domain;; Secreted protein acidic and rich in cysteine Ca binding region;; Dockerin type I domain;; Cytoskeletal-regulatory complex EF hand	Sodium/calcium exchanger NCL2 OS=Oryza sativa subsp. japonica OX=39947 GN=NCL2 PE=2 SV=2	hypothetical protein C3L33_16240, partial [Rhododendron williamsianum]
TRINITY_DN7333_c0_g6	0	0	0.24	3.34	2.08	2.37	0.00161927	3.00855	up	EF-hand domain pair;; EF hand;; EF-hand domain;; Sodium/calcium exchanger protein;; Secreted protein acidic and rich in cysteine Ca binding region;; EF hand;; EF-hand domain pair	Sodium/calcium exchanger NCL1 OS=Oryza sativa subsp. japonica OX=39947 GN=NCL1 PE=2 SV=1	sodium/calcium exchanger NCL2-like isoform X4 [Camellia sinensis]
TRINITY_DN7347_c1_g1	640.97	729.01	720.49	0	0.02	0.02	1.89721e-67	-17.8412	down	EF hand;; EF-hand domain;; EF hand;; EF-hand domain pair	EH domain-containing protein 1 OS=Arabidopsis thaliana OX=3702 GN=EHD1 PE=1 SV=1	EH domain-containing protein [Actinidia chinensis var. chinensis]
TRINITY_DN7467_c0_g1	73.74	77.52	74.05	0.16	0.32	0.4	7.80406e-116	-10.1524	down	EF-hand domain pair;; EF-hand domain;; EF hand;; EF hand	--	hypothetical protein C3L33_20001, partial [Rhododendron williamsianum]
TRINITY_DN7489_c0_g1	1.52	2.56	0.74	2.75	3.64	3.43	0.00952349	-1.02196	down	EF hand;; EF-hand domain pair;; EF-hand domain;; EF hand;; EF-hand domain pair;; Secreted protein acidic and rich in cysteine Ca binding region;; Cytoskeletal-regulatory complex EF hand	EH domain-containing protein 1 OS=Arabidopsis thaliana OX=3702 GN=EHD1 PE=1 SV=1	EH domain-containing protein [Actinidia chinensis var. chinensis]
TRINITY_DN8203_c0_g1	21.07	24.25	25.11	42.62	37.24	45.13	1.27487e-34	-1.31338	down	EF hand;; EF-hand domain pair;; EF-hand domain;; EF hand;; EF-hand domain pair	Probable calcium-binding protein CML13 OS=Arabidopsis thaliana OX=3702 GN=CML13 PE=2 SV=1	40S ribosomal protein S13 [Striga asiatica]
TRINITY_DN8203_c0_g2	237.1	269.58	278.74	264.05	260.99	272.71	0	-2.08126	down	EF-hand domain pair;; EF-hand domain;; EF hand	Probable calcium-binding protein CML13 OS=Arabidopsis thaliana OX=3702 GN=CML13 PE=2 SV=1	40S ribosomal protein S13 [Striga asiatica]
TRINITY_DN8306_c0_g1	10.81	11.61	13.21	13.15	13.61	12.24	5.04606e-73	-2.03895	down	Protein kinase domain;; EF hand;; EF-hand domain pair;; Protein tyrosine and serine/threonine kinase;; EF-hand domain;; EF hand;; EF-hand domain pair;; EF-hand domain;; Cytoskeletal-regulatory complex EF hand;; Kinase-like;; Secreted protein acidic and rich in cysteine Ca binding region;; Ca2+ insensitive EF hand	Calcineurin B-like protein 10 OS=Arabidopsis thaliana OX=3702 GN=CBL10 PE=1 SV=1	hypothetical protein F0562_011968 [Nyssa sinensis]
TRINITY_DN8539_c1_g1	5.43	6.12	7.64	10.58	9.66	9.94	7.73028e-28	-1.48392	down	EF-hand domain pair;; EF hand;; EF hand;; EF-hand domain;; EF-hand domain pair;; Secreted protein acidic and rich in cysteine Ca binding region	Calcium-dependent mitochondrial ATP-magnesium/phosphate carrier protein 2 OS=Arabidopsis thaliana OX=3702 GN=APC2 PE=1 SV=1	Calcium-binding mitochondrial carrier protein like [Actinidia chinensis var. chinensis]
TRINITY_DN8652_c0_g2	5	5.09	4.7	110.49	117.32	108.66	4.15447e-58	2.42183	up	EF hand;; EF hand;; EF-hand domain pair;; EF-hand domain	Calcium-binding protein CML38 OS=Arabidopsis thaliana OX=3702 GN=CML38 PE=1 SV=1	hypothetical protein C3L33_01694, partial [Rhododendron williamsianum]
TRINITY_DN8893_c0_g1	12.11	13.36	13.15	157.12	152.06	169	8.25784e-55	1.12684	up	EF hand;; EF-hand domain;; EF hand;; EF-hand domain pair;; EF-hand domain pair;; Secreted protein acidic and rich in cysteine Ca binding region	Sodium/calcium exchanger NCL OS=Arabidopsis thaliana OX=3702 GN=NCL PE=2 SV=1	hypothetical protein C3L33_11712, partial [Rhododendron williamsianum]
TRINITY_DN9415_c0_g2	10.27	11.24	9.1	18.04	19.34	18.37	5.95688e-38	-1.34469	down	EF-hand domain pair;; EF-hand domain pair;; EF hand;; EF-hand domain;; EF hand	Calcium uptake protein, mitochondrial OS=Arabidopsis thaliana OX=3702 GN=MICU PE=2 SV=1	Calcium uptake protein [Actinidia chinensis var. chinensis]
TRINITY_DN9958_c0_g1	40.31	44.69	47.22	36.97	37.46	43.26	1.84236e-150	-2.25258	down	Protein kinase domain;; EF hand;; EF-hand domain pair;; EF hand;; EF-hand domain;; EF-hand domain pair;; Cytoskeletal-regulatory complex EF hand;; Protein tyrosine and serine/threonine kinase	Probable calcium-binding protein CML21 OS=Arabidopsis thaliana OX=3702 GN=CML21 PE=2 SV=1	hypothetical protein C3L33_11481, partial [Rhododendron williamsianum]
