# Supplementary material for: Comparative and Spatial Transcriptome Analysis of Rhododendron decorum Franch. During the Flowering Period and Revelation of the Plant Defense Mechanism
Source: Genes (Basel). 2024 Nov 18;15(11):1482. doi: 10.3390/genes15111482 (PMC11593350; doi:10.3390/genes15111482)
Supplement: Supplementary file 1 [file genes-15-01482-s001.zip › Table S5 The DEGs expression patterns of the EF-hand protein family in HQI-HQO group.xlsx]

## Sheet: Sheet1
Table S5 The DEGs expression patterns of the EF-hand protein family in HQI/HQO group
gene ID	HQI01_FPKM	HQI02_FPKM	HQI03_FPKM	HQO01_FPKM	HQO02_FPKM	HQO03_FPKM	FDR	log2FC	regulated	Pfam_annotation	Swissprot_annotation	nr_annotation
TRINITY_DN10322_c0_g1	6.32	5.71	6.71	49.34	42.69	42.93	1.19025e-45	1.8732	up	EF hand;; EF-hand domain pair;; EF-hand domain;; EF hand;; EF-hand domain pair	Probable calcium-binding protein CML27 OS=Arabidopsis thaliana OX=3702 GN=CML27 PE=1 SV=1	hypothetical protein C3L33_23003, partial [Rhododendron williamsianum]
TRINITY_DN10322_c1_g1	3.7	3	1.22	28.63	23.14	26.3	1.94346e-08	2.2978	up	EF hand;; EF-hand domain pair;; EF-hand domain;; EF-hand domain pair;; EF-hand domain	Probable calcium-binding protein CML18 OS=Oryza sativa subsp. japonica OX=39947 GN=CML18 PE=2 SV=1	hypothetical protein C3L33_01357, partial [Rhododendron williamsianum]
TRINITY_DN10757_c0_g1	18.15	14.85	16.69	76.6	81.83	63.9	3.33815e-13	1.17233	up	Ca2+ insensitive EF hand;; EF-hand domain pair;; EF hand	Probable calcium-binding protein CML13 OS=Oryza sativa subsp. japonica OX=39947 GN=CML13 PE=2 SV=1	hypothetical protein TEA_023808 [Camellia sinensis var. sinensis]
TRINITY_DN11498_c0_g1	68.09	77.18	71.82	4.65	4.8	5.31	0	-4.92964	down	EF hand;; EF-hand domain;; EF-hand domain pair;; EF hand;; EF-hand domain pair	Calcium uptake protein, mitochondrial OS=Arabidopsis thaliana OX=3702 GN=MICU PE=2 SV=1	hypothetical protein C3L33_05437, partial [Rhododendron williamsianum]
TRINITY_DN1199_c0_g1	324.93	333.79	335.23	23.1	9.18	10.9	8.35554e-40	-5.50624	down	EF hand;; EF-hand domain;; EF hand;; EF-hand domain pair	Polcalcin Bet v 4 OS=Betula pendula OX=3505 GN=BETV4 PE=1 SV=1	hypothetical protein C3L33_01358, partial [Rhododendron williamsianum]
TRINITY_DN1208_c0_g1	54.52	55.47	56.35	57.47	58.99	54.77	6.03747e-57	-1.05121	down	EF-hand domain pair;; EF hand;; EF-hand domain pair;; EF-hand domain;; EF hand	Calcium-dependent protein kinase 5 OS=Solanum tuberosum OX=4113 GN=CPK5 PE=2 SV=1	hypothetical protein C3L33_15823, partial [Rhododendron williamsianum]
TRINITY_DN12103_c0_g1	5.72	6.24	6.78	25.17	24.97	24.85	5.65634e-15	1.02705	up	Respiratory burst NADPH oxidase;; FAD-binding domain;; Ferric reductase like transmembrane component;; Ferric reductase NAD binding domain;; EF hand;; Ferric reductase NAD binding domain	--	LOW QUALITY PROTEIN: reticulocalbin-2 [Camellia sinensis]
TRINITY_DN12274_c0_g2	0.56	0.99	0.9	6.67	9.02	6.75	1.00495e-16	2.20686	up	EF hand;; EF-hand domain;; EF-hand domain pair;; EF hand	Sodium/calcium exchanger NCL1 OS=Oryza sativa subsp. japonica OX=39947 GN=NCL1 PE=2 SV=1	Calcium-dependent protein kinase [Actinidia chinensis var. chinensis]
TRINITY_DN12915_c0_g1	84.71	92.95	87.4	24.63	26.96	25.28	0	-2.80148	down	EF-hand domain pair;; EF hand;; EF-hand domain pair;; EF-hand domain;; EF hand;; Secreted protein acidic and rich in cysteine Ca binding region;; Cytoskeletal-regulatory complex EF hand	Calcium-dependent protein kinase 28 OS=Arabidopsis thaliana OX=3702 GN=CPK28 PE=1 SV=1	Calcium-dependent protein kinase [Actinidia chinensis var. chinensis]
TRINITY_DN1376_c3_g1	17.55	17.2	19.16	3.12	2.87	2.36	1.58409e-88	-3.67311	down	EF hand;; EF-hand domain pair;; EF-hand domain;; EF hand;; EF-hand domain pair	Calcineurin B-like protein 4 OS=Arabidopsis thaliana OX=3702 GN=CBL4 PE=1 SV=3	hypothetical protein F0562_026732 [Nyssa sinensis]
TRINITY_DN14594_c0_g1	63.33	63.68	53.94	2.95	6.43	3.17	1.42948e-47	-4.83943	down	EF hand;; EF-hand domain pair;; EF hand;; EF-hand domain pair;; EF-hand domain	Probable calcium-binding protein CML16 OS=Arabidopsis thaliana OX=3702 GN=CML16 PE=2 SV=2	hypothetical protein C3L33_17020, partial [Rhododendron williamsianum]
TRINITY_DN15513_c0_g1	83.29	81.22	85.02	2.89	3.57	3.46	8.51935e-174	-5.62748	down	EF hand associated;; EF hand associated;; Ras family;; EF-hand domain;; Signal recognition particle receptor beta subunit;; Ras family	Probable calcium-binding protein CML27 OS=Arabidopsis thaliana OX=3702 GN=CML27 PE=1 SV=1	hypothetical protein C3L33_21913, partial [Rhododendron williamsianum]
TRINITY_DN16240_c0_g1	6.41	7.63	6.71	28.75	29.04	25.7	1.81898e-08	1.03022	up	EF-hand domain pair;; EF hand;; EF-hand domain;; EF-hand domain pair;; EF hand;; Cytoskeletal-regulatory complex EF hand	--	hypothetical protein C3L33_03792, partial [Rhododendron williamsianum]
TRINITY_DN1625_c0_g2	5.18	4.98	4.89	64.81	77.25	78.51	1.39844e-110	2.89609	up	TCP-1/cpn60 chaperonin family;; EF hand;; EF-hand domain pair;; EF-hand domain pair;; EF-hand domain;; EF hand;; Cytoskeletal-regulatory complex EF hand;; Secreted protein acidic and rich in cysteine Ca binding region	Calcium-dependent protein kinase 7 OS=Arabidopsis thaliana OX=3702 GN=CPK7 PE=2 SV=1	hypothetical protein C3L33_02050, partial [Rhododendron williamsianum]
TRINITY_DN16269_c0_g1	1.39	1.68	0.7	7.72	9.15	5.38	0.00379652	1.47029	up	Region found in RelA / SpoT proteins;; HD domain;; EF hand;; EF hand;; EF-hand domain pair;; EF-hand domain	Probable calcium-binding protein CML48 OS=Arabidopsis thaliana OX=3702 GN=CML48 PE=2 SV=2	hypothetical protein C3L33_06728, partial [Rhododendron williamsianum]
TRINITY_DN1801_c1_g1	10.95	15.46	16.29	1.18	2.72	0.98	4.77374e-50	-4.1696	down	EF hand;; EF hand;; EF-hand domain	Calcium-dependent protein kinase 29 OS=Arabidopsis thaliana OX=3702 GN=CPK29 PE=2 SV=2	hypothetical protein C3L33_11199, partial [Rhododendron williamsianum]
TRINITY_DN1868_c0_g2	4.63	5.46	5.63	26.29	25.74	28.45	1.42422e-27	1.37132	up	EF-hand domain pair;; Cytoskeletal-regulatory complex EF hand	External alternative NAD(P)H-ubiquinone oxidoreductase B2, mitochondrial OS=Arabidopsis thaliana OX=3702 GN=NDB2 PE=1 SV=1	hypothetical protein C3L33_06334, partial [Rhododendron williamsianum]
TRINITY_DN1920_c0_g1	542.06	561.05	542.18	39.23	36.35	32.85	0	-4.90771	down	EF hand;; EF-hand domain pair;; EF-hand domain;; EF-hand domain pair;; EF hand;; EF-hand domain;; Cytoskeletal-regulatory complex EF hand;; Secreted protein acidic and rich in cysteine Ca binding region;; Caleosin related protein	Calcium-dependent protein kinase 20 OS=Oryza sativa subsp. japonica OX=39947 GN=CPK20 PE=2 SV=2	calcium-dependent protein kinase 24 [Camellia sinensis]
TRINITY_DN20_c0_g1	1729.37	1744.09	1897.56	57.27	52.65	68.2	0	-5.88426	down	Cytoskeletal-regulatory complex EF hand;; EF hand;; EF-hand domain pair;; EF hand	Polcalcin Bet v 4 OS=Betula pendula OX=3505 GN=BETV4 PE=1 SV=1	hypothetical protein C3L33_18586, partial [Rhododendron williamsianum]
TRINITY_DN220_c0_g2	12.29	15.19	14.95	334.29	313.77	307.81	0	3.51739	up	EF hand;; EF-hand domain pair;; EF hand;; EF-hand domain;; EF-hand domain pair;; Cytoskeletal-regulatory complex EF hand;; Secreted protein acidic and rich in cysteine Ca binding region;; Dockerin type I domain;; EF-hand domain;; Caleosin related protein	Probable calcium-binding protein CML35 OS=Arabidopsis thaliana OX=3702 GN=CML35 PE=2 SV=2	hypothetical protein C3L33_12182, partial [Rhododendron williamsianum]
TRINITY_DN22055_c0_g1	10.25	13.07	10.2	0.3	0.38	0.69	1.17842e-67	-5.27043	down	Protein kinase domain;; Protein tyrosine and serine/threonine kinase;; EF hand;; EF-hand domain pair;; EF hand;; EF-hand domain pair;; EF-hand domain	Sodium/calcium exchanger NCL2 OS=Oryza sativa subsp. japonica OX=39947 GN=NCL2 PE=2 SV=2	sodium/calcium exchanger NCL-like [Camellia sinensis]
TRINITY_DN2272_c0_g1	2.06	1.1	2.06	10.71	10.6	9.63	5.65671e-05	1.58322	up	EF hand;; EF-hand domain pair;; EF hand;; EF-hand domain pair;; EF-hand domain;; Secreted protein acidic and rich in cysteine Ca binding region;; Cytoskeletal-regulatory complex EF hand	Putative calcium-binding protein CML19 OS=Oryza sativa subsp. japonica OX=39947 GN=CML19 PE=3 SV=1	hypothetical protein C3L33_19136, partial [Rhododendron williamsianum]
TRINITY_DN27992_c0_g1	27.3	20.78	21.67	5.92	4	3.27	1.07374e-70	-3.31646	down	Domain of unknown function (DUF5600);; N-terminal EH-domain containing protein;; Dynamin family;; EF-hand domain pair;; 50S ribosome-binding GTPase;; Cytoskeletal-regulatory complex EF hand;; EF hand	Putative ribonuclease H protein At1g65750 OS=Arabidopsis thaliana OX=3702 GN=At1g65750 PE=3 SV=1	uncharacterized protein LOC112016795 [Quercus suber]
TRINITY_DN285_c1_g1	186.19	190.72	185.55	12.24	14.26	13.41	0	-4.79453	down	Protein kinase domain;; EF hand;; EF-hand domain pair;; Protein tyrosine and serine/threonine kinase;; EF-hand domain;; EF hand;; EF-hand domain pair;; Cytoskeletal-regulatory complex EF hand	Calcium-dependent protein kinase 17 OS=Arabidopsis thaliana OX=3702 GN=CPK17 PE=2 SV=1	hypothetical protein C3L33_04806, partial [Rhododendron williamsianum]
TRINITY_DN285_c1_g2	442.86	470.53	474.68	28.35	25.77	22.04	0	-5.17199	down	EF hand	Calcium-dependent protein kinase 17 OS=Arabidopsis thaliana OX=3702 GN=CPK17 PE=2 SV=1	hypothetical protein C3L33_05949, partial [Rhododendron williamsianum]
TRINITY_DN2977_c0_g1	135.69	142.27	139.47	11.25	10.05	10.14	0	-4.70906	down	EF hand;; EF hand;; EF-hand domain;; EF-hand domain pair;; EF-hand domain pair	Probable calcium-binding protein CML25 OS=Arabidopsis thaliana OX=3702 GN=CML25 PE=2 SV=1	hypothetical protein C3L33_17213, partial [Rhododendron williamsianum]
TRINITY_DN3306_c0_g2	138.87	133.91	135.72	20.24	23.69	19.96	1.21929e-144	-2.34385	down	EF-hand domain pair;; EF hand;; EF-hand domain pair;; EF-hand domain;; EF hand	T-complex protein 1 subunit gamma OS=Arabidopsis thaliana OX=3702 GN=CCT3 PE=1 SV=1	T-complex protein 1 subunit gamma [Camellia sinensis]
TRINITY_DN33087_c0_g1	0.26	2.22	0.58	7.43	8.49	6.05	0.00348383	1.88254	up	EF hand;; EF-hand domain pair;; EF-hand domain;; EF-hand domain pair;; EF hand	Calmodulin-2 OS=Oryza sativa subsp. indica OX=39946 GN=CAM2 PE=3 SV=1	hypothetical protein C3L33_22294, partial [Rhododendron williamsianum]
TRINITY_DN3321_c0_g1	27.27	31.71	24.75	14.08	13.9	13.97	2.44301e-64	-1.87174	down	EF-hand domain pair;; EF hand;; EF-hand domain;; EF-hand domain pair;; EF hand	Uncharacterized calcium-binding protein At1g02270 OS=Arabidopsis thaliana OX=3702 GN=At1g02270 PE=2 SV=2	EF-Hand 1, calcium-binding site protein [Actinidia chinensis var. chinensis]
TRINITY_DN3590_c1_g1	12.5	14.49	17.23	101.91	94.65	77.63	5.88168e-33	1.69967	up	EF hand;; EF-hand domain;; EF-hand domain pair	--	Calcineurin subunit B like [Actinidia chinensis var. chinensis]
TRINITY_DN3592_c0_g1	273.19	313.3	303.12	13.66	13.94	13.29	0	-5.42038	down	Ferric reductase NAD binding domain;; Respiratory burst NADPH oxidase;; FAD-binding domain;; Ferric reductase like transmembrane component;; EF hand	--	hypothetical protein C3L33_03372, partial [Rhododendron williamsianum]
TRINITY_DN36796_c0_g3	8.36	9.24	7.93	159.25	162.85	145.54	4.07595e-46	3.20334	up	EF hand	Calmodulin-like protein 5 OS=Arabidopsis thaliana OX=3702 GN=CML5 PE=2 SV=2	hypothetical protein C3L33_05404, partial [Rhododendron williamsianum]
TRINITY_DN385_c0_g2	7.3	7.39	6.98	93.9	89.99	101.96	1.71459e-140	2.74463	up	EF-hand domain pair;; EF-hand domain;; EF hand	Probable calcium-binding protein CML41 OS=Arabidopsis thaliana OX=3702 GN=CML41 PE=2 SV=2	hypothetical protein C3L33_22985, partial [Rhododendron williamsianum]
TRINITY_DN3907_c0_g1	1.55	1.36	2.28	1.29	1.31	0.43	0.00183186	-1.76325	down	EF hand;; EF hand;; EF-hand domain pair;; EF-hand domain;; EF-hand domain pair	Calmodulin-like protein 5 OS=Arabidopsis thaliana OX=3702 GN=CML5 PE=2 SV=2	hypothetical protein HYC85_019740 [Camellia sinensis]
TRINITY_DN43557_c0_g2	0.46	0.33	1.57	7.33	7.05	6.18	9.10318e-05	2.17756	up	EF hand;; EF-hand domain pair;; EF-hand domain;; EF hand;; Secreted protein acidic and rich in cysteine Ca binding region	Probable calcium-binding protein CML44 OS=Arabidopsis thaliana OX=3702 GN=CML44 PE=2 SV=2	hypothetical protein C3L33_21590, partial [Rhododendron williamsianum]
TRINITY_DN48351_c0_g1	8.26	9.42	5.15	1.36	1.18	0.3	9.74765e-13	-4.01894	down	Protein kinase domain;; EF hand;; Protein tyrosine and serine/threonine kinase;; EF-hand domain pair;; EF hand;; EF-hand domain;; EF-hand domain pair;; Cytoskeletal-regulatory complex EF hand;; Secreted protein acidic and rich in cysteine Ca binding region	Probable calcium-binding protein CML41 OS=Arabidopsis thaliana OX=3702 GN=CML41 PE=2 SV=2	hypothetical protein TEA_023823 [Camellia sinensis var. sinensis]
TRINITY_DN4901_c0_g1	4.11	4.86	6.47	72.17	76.34	78.11	3.47282e-85	2.90716	up	EF-hand domain pair;; EF-hand domain;; EF hand	Calmodulin-like protein 2 OS=Arabidopsis thaliana OX=3702 GN=CML2 PE=2 SV=1	hypothetical protein C3L33_05404, partial [Rhododendron williamsianum]
TRINITY_DN4929_c0_g2	48.18	56.92	53.66	17.19	18.66	18.05	3.25518e-159	-2.56745	down	EF-hand domain pair;; EF-hand domain pair;; EF hand;; EF-hand domain;; EF hand	Lysophospholipid acyltransferase LPEAT2 OS=Arabidopsis thaliana OX=3702 GN=LPEAT2 PE=1 SV=1	hypothetical protein C3L33_05004, partial [Rhododendron williamsianum]
TRINITY_DN5029_c0_g1	73.1	63.61	67.23	4.65	3.5	4	7.81102e-272	-5.05028	down	EF hand;; EF-hand domain pair;; EF-hand domain pair;; EF-hand domain;; EF hand;; EF-hand domain;; Cytoskeletal-regulatory complex EF hand;; Secreted protein acidic and rich in cysteine Ca binding region;; EF-hand domain	Calmodulin-like protein 3 OS=Arabidopsis thaliana OX=3702 GN=CML3 PE=2 SV=1	Calmodulin-like protein [Actinidia chinensis var. chinensis]
TRINITY_DN5121_c0_g1	4.04	5.48	4.56	24.43	25.88	27.17	1.65281e-28	1.47495	up	PPR repeat family;; PPR repeat;; PPR repeat;; Pentatricopeptide repeat domain;; Pentacotripeptide-repeat region of PRORP;; Mitochondrial 28S ribosomal protein S27;; Region in Clathrin and VPS;; Sensor_kinase_SpoOB-type, alpha-helical domain;; Mitochondrial ATPase expression;; EF-hand domain pair;; EF hand;; EF-hand domain;; EF-hand domain pair;; EF hand;; PPR repeat family;; PPR repeat;; PPR repe…	Calcium-dependent protein kinase OS=Daucus carota OX=4039 PE=2 SV=2	hypothetical protein C3L33_15385, partial [Rhododendron williamsianum]
TRINITY_DN5302_c0_g1	38.81	41.86	39.93	13.53	15.1	13.87	1.47705e-180	-2.6426	down	EF-hand domain pair;; EF hand;; EF-hand domain;; EF hand	Calcium-dependent protein kinase 8 OS=Arabidopsis thaliana OX=3702 GN=CPK8 PE=1 SV=1	hypothetical protein C3L33_05861, partial [Rhododendron williamsianum]
TRINITY_DN6401_c0_g2	4.39	3.63	2.74	37.96	43.58	42.93	9.66643e-78	2.4722	up	Protein kinase domain;; Protein tyrosine and serine/threonine kinase;; Kinase-like;; EF hand;; EF-hand domain;; EF hand;; EF-hand domain;; EF-hand domain pair;; EF hand;; EF-hand domain pair;; Cytoskeletal-regulatory complex EF hand	Calcium-dependent protein kinase 1 OS=Arabidopsis thaliana OX=3702 GN=CPK1 PE=1 SV=1	hypothetical protein C3L33_02646, partial [Rhododendron williamsianum]
TRINITY_DN71_c0_g3	13.61	13.39	13.95	2.98	3.42	2.59	2.06434e-176	-3.16732	down	Acyltransferase;; EF-hand domain pair;; EF hand;; EF-hand domain;; EF-hand domain pair	Phosphatidylserine decarboxylase proenzyme 2 OS=Arabidopsis thaliana OX=3702 GN=PSD2 PE=2 SV=1	hypothetical protein C3L33_21171, partial [Rhododendron williamsianum]
TRINITY_DN7196_c0_g2	6.3	5.8	8.01	1.91	1.78	1.95	4.06578e-15	-2.57038	down	EF hand;; EF hand;; EF-hand domain;; EF-hand domain pair	Probable calcium-binding protein CML44 OS=Arabidopsis thaliana OX=3702 GN=CML44 PE=2 SV=2	hypothetical protein C3L33_17638, partial [Rhododendron williamsianum]
TRINITY_DN7322_c0_g1	50.56	50.66	47.18	3.52	3.86	3.02	0	-4.76744	down	EF hand;; EF hand;; EF-hand domain pair;; EF-hand domain;; EF-hand domain pair	Putative respiratory burst oxidase homolog protein H OS=Arabidopsis thaliana OX=3702 GN=RBOHH PE=3 SV=1	hypothetical protein C3L33_06918, partial [Rhododendron williamsianum]
TRINITY_DN7347_c1_g1	640.97	729.01	720.49	31.68	36.39	37.61	0	-5.2826	down	EF hand;; EF-hand domain;; EF hand;; EF-hand domain pair	EH domain-containing protein 1 OS=Arabidopsis thaliana OX=3702 GN=EHD1 PE=1 SV=1	EH domain-containing protein [Actinidia chinensis var. chinensis]
TRINITY_DN7347_c1_g2	3.19	4.1	4.32	15.84	17.55	14.18	1.14261e-10	1.06425	up	Phosphatidylserine decarboxylase;; EF hand;; EF-hand domain pair;; EF hand;; EF-hand domain pair;; EF-hand domain;; ANTH domain;; ENTH domain	EH domain-containing protein 1 OS=Arabidopsis thaliana OX=3702 GN=EHD1 PE=1 SV=1	EH domain-containing protein [Actinidia chinensis var. chinensis]
TRINITY_DN7467_c0_g1	73.74	77.52	74.05	4.19	3.68	5.6	1.45488e-193	-5.0459	down	EF-hand domain pair;; EF-hand domain;; EF hand;; EF hand	--	hypothetical protein C3L33_20001, partial [Rhododendron williamsianum]
TRINITY_DN7489_c0_g1	1.52	2.56	0.74	0.64	0.47	0.78	3.44372e-06	-2.29167	down	EF hand;; EF-hand domain pair;; EF-hand domain;; EF hand;; EF-hand domain pair;; Secreted protein acidic and rich in cysteine Ca binding region;; Cytoskeletal-regulatory complex EF hand	EH domain-containing protein 1 OS=Arabidopsis thaliana OX=3702 GN=EHD1 PE=1 SV=1	EH domain-containing protein [Actinidia chinensis var. chinensis]
TRINITY_DN7626_c0_g1	1.77	1.79	2.27	13.1	12.5	13.47	2.80823e-22	1.77127	up	EF hand;; EF-hand domain;; EF-hand domain pair;; EF hand;; EF-hand domain pair	Probable GTP diphosphokinase CRSH, chloroplastic OS=Arabidopsis thaliana OX=3702 GN=CRSH PE=2 SV=1	hypothetical protein C3L33_13068, partial [Rhododendron williamsianum]
TRINITY_DN8203_c0_g2	237.1	269.58	278.74	154.93	144.2	142.52	2.35111e-135	-1.80508	down	EF-hand domain pair;; EF-hand domain;; EF hand	Probable calcium-binding protein CML13 OS=Arabidopsis thaliana OX=3702 GN=CML13 PE=2 SV=1	40S ribosomal protein S13 [Striga asiatica]
TRINITY_DN8491_c0_g1	0.94	0.99	0.79	25.86	25.81	26.23	1.51779e-41	3.86336	up	EF-hand domain;; EF hand	Probable calcium-binding protein CML46 OS=Arabidopsis thaliana OX=3702 GN=CML46 PE=1 SV=1	hypothetical protein C3L33_18811, partial [Rhododendron williamsianum]
TRINITY_DN8539_c1_g1	5.43	6.12	7.64	5.56	6.03	6.05	1.24123e-10	-1.09534	down	EF-hand domain pair;; EF hand;; EF hand;; EF-hand domain;; EF-hand domain pair;; Secreted protein acidic and rich in cysteine Ca binding region	Calcium-dependent mitochondrial ATP-magnesium/phosphate carrier protein 2 OS=Arabidopsis thaliana OX=3702 GN=APC2 PE=1 SV=1	Calcium-binding mitochondrial carrier protein like [Actinidia chinensis var. chinensis]
TRINITY_DN8652_c0_g2	5	5.09	4.7	95.27	95.99	91.34	1.89994e-87	3.27826	up	EF hand;; EF hand;; EF-hand domain pair;; EF-hand domain	Calcium-binding protein CML38 OS=Arabidopsis thaliana OX=3702 GN=CML38 PE=1 SV=1	hypothetical protein C3L33_01694, partial [Rhododendron williamsianum]
TRINITY_DN9958_c0_g1	40.31	44.69	47.22	33.72	36.67	37.54	1.62481e-34	-1.24636	down	Protein kinase domain;; EF hand;; EF-hand domain pair;; EF hand;; EF-hand domain;; EF-hand domain pair;; Cytoskeletal-regulatory complex EF hand;; Protein tyrosine and serine/threonine kinase	Probable calcium-binding protein CML21 OS=Arabidopsis thaliana OX=3702 GN=CML21 PE=2 SV=1	hypothetical protein C3L33_11481, partial [Rhododendron williamsianum]
